# Supplementary material for: Perspectives on the DNR decision process: A survey of nurses and physicians in hematology and oncology
Source: PLoS One. 2018 Nov 21;13(11):e0206550. doi: 10.1371/journal.pone.0206550 (PMC6248939; doi:10.1371/journal.pone.0206550)
Supplement: S1 File — (XLSX) [file pone.0206550.s001.xlsx]

## Sheet: Sheet
Respondent	Profession	Registration years	Years in profession	Years at specialist	Specialist training	Specialty	Years in specialty	Age (years):	Gender:	Importance discuss patient	Likely discuss patient	Importance discuss relative	Likely discuss relative	Importance discuss colleague	Likely discuss colleague	Importance discuss nurse	Likely discuss nurse	Importance inform patient	Likely inform patient	Importance inform relative	Likely inform relative	Importance inform team	Likely inform team	Importance documentation	Likely documentation	Non-maleficence	Beneficence	Autonomy	Survival	Medical prognosis	Age	Peaceful death	Opinion relatives
1	1	8	5	99	99	1	3	37	0	3	2	2	2	5	4	2	1	3	2	4	3	4	3	6	6	99	99	99	4	5	6	99	99
2	0	7	7	99	99	0	7	32	0	4	3	5	5	3	5	6	6	5	5	6	6	6	6	6	6	99	99	99	4	5	99	7	99
3	1	24	20	7	1	0	7	52	0	6	6	6	5	3	3	3	2	99	99	99	99	99	99	99	99	99	99	99	99	99	99	99	99
4	1	8	11	99	99	0	1	36	0	6	4	6	5	6	6	5	5	4	2	4	4	6	5	6	5	99	99	3	4	99	99	7	99
6	1	7	8	2	2	1	7	36	1	4	3	4	3	4	4	4	4	5	4	5	4	6	6	6	6	1	99	99	4	99	99	7	99
8	1	10	10	99	99	1	3	48	0	6	2	6	2	6	6	6	6	6	2	6	3	6	6	6	6	99	99	3	4	5	99	99	99
9	0	0.5	0.5	99	99	0	0.5	24	0	4	2	6	3	5	4	6	5	6	3	6	3	6	2	6	4	1	2	3	99	99	99	99	99
10	1	5	7	99	2	1	4	31	1	4	2	5	3	4	3	3	3	3	3	5	5	5	5	6	6	99	99	3	4	5	99	99	99
11	1	29	29	20	4	1	20	59	0	5	4	6	4	6	5	6	5	5	5	6	5	6	5	6	6	1	99	3	99	99	99	7	99
12	0	24	21	99	99	0	19	45	0	6	4	6	5	4	5	6	5	6	4	6	5	6	6	6	5	99	2	99	4	5	99	99	99
14	0	10	10	1	1	1	99	45	0	6	1	6	1	6	6	4	3	6	6	6	6	6	6	6	4	99	99	99	99	5	99	99	99
15	0	10	10	99	99	0	10	38	0	2	2	2	2	3	2	2	1	2	1	2	2	5	4	6	2	99	99	99	4	5	6	99	99
16	1	28	27	17	4	1	14	57	0	1	1	1	1	3	4	3	3	1	1	99	99	6	5	5	5	99	99	99	4	5	99	7	99
17	1	23	25	18	2	1	18	50	1	3	2	4	3	5	5	5	6	3	2	5	5	6	5	6	6	99	2	99	4	5	99	99	99
18	0	1	2	99	99	1	2	29	1	3	4	4	4	6	6	5	5	4	5	6	5	5	5	6	6	1	2	99	4	99	99	99	99
19	0	15	15	99	99	1	15	52	0	2	5	3	3	2	3	2	2	2	2	5	5	6	6	6	3	99	99	99	4	5	99	7	99
20	1	15	17	3	1	0	5	43	0	5	4	5	5	6	6	4	4	3	4	4	4	6	5	6	6	1	2	99	99	5	99	99	99
21	1	11	14	3	2	1	10	51	0	2	2	2	2	2	3	2	4	2	3	2	3	6	6	6	5	99	2	99	99	5	99	7	99
22	0	6	6	99	99	1	4	29	0	6	2	6	2	4	4	3	2	6	2	5	2	6	3	6	6	99	99	3	4	99	99	7	99
24	0	5	6	99	99	1	2	28	0	5	3	6	4	6	6	4	5	4	4	5	4	6	6	6	6	99	2	99	4	99	99	7	99
25	0	3	3	99	99	1	3	27	0	4	6	5	5	6	5	6	4	5	4	6	4	5	4	4	4	99	99	3	4	99	99	7	99
26	0	7	5	99	99	1	5	30	0	4	3	5	2	2	2	4	6	3	2	6	2	6	6	6	4	99	99	99	4	5	99	7	99
27	0	10	10	99	99	0	10	41	0	5	3	6	4	2	1	6	2	6	4	6	5	6	5	6	6	99	99	99	4	5	6	99	99
28	0	6	6	99	99	0	6	30	0	6	5	6	5	4	4	5	4	6	6	6	6	6	6	6	6	1	99	99	4	99	99	7	99
29	1	13	14.5	8	2	1	6	41	0	1	1	6	4	4	5	4	5	1	2	6	6	6	6	6	6	99	99	3	4	99	99	7	99
30	1	7	9	1	2	1	6	34	0	2	3	2	3	6	6	6	5	2	2	3	3	6	6	6	6	99	99	99	4	5	99	7	99
32	1	31	33	25	1	0	25	65	1	5	4	5	4	5	3	5	3	5	3	5	4	5	3	6	6	99	99	99	4	5	99	7	99
34	1	12	12	99	99	1	99	99	0	4	3	4	3	4	3	2	2	5	4	5	4	99	2	6	3	99	99	99	4	5	6	99	99
35	1	6	8	5	2	1	5	44	0	4	4	2	2	5	6	6	6	3	3	3	3	6	6	6	6	1	99	99	4	5	99	99	99
36	1	17	20	9	2	1	17	47	1	3	2	2	2	3	3	3	3	2	4	2	3	6	4	6	5	99	99	99	4	5	99	7	99
37	1	9	11	2	5	0	2	38	0	3	3	4	4	2	1	3	1	4	3	4	3	6	6	6	6	99	99	3	4	5	99	99	99
38	0	31	31	5	2	1	31	51	0	4	5	6	4	3	3	6	2	5	3	6	4	6	5	6	5	99	99	3	4	99	99	7	99
39	1	14	14	4	2	1	10	42	0	1	2	2	2	5	4	4	3	1	2	1	2	6	6	6	6	1	2	99	4	99	99	99	99
41	1	35	38	31	2	1	31	63	0	6	3	6	2	2	2	1	2	2	3	4	3	6	6	6	5	1	2	99	4	99	99	99	99
42	0	1	1	99	99	0	1	26	0	5	2	6	3	5	6	6	4	5	1	6	3	6	6	6	3	1	99	3	99	5	99	99	99
45	1	1	1.5	99	99	1	99	29	0	4	3	4	2	6	6	99	99	4	2	4	2	6	6	6	6	1	99	99	4	5	99	99	99
46	0	3	3	99	99	1	3	27	0	1	3	6	3	4	6	4	6	6	4	6	6	6	6	6	3	99	99	3	4	99	99	7	99
47	0	30	30	22	2	1	27	54	0	3	3	3	3	6	6	6	6	5	5	4	4	6	6	6	6	1	99	99	4	5	99	99	99
48	1	34	35	29	2	1	29	62	0	4	4	4	4	5	4	4	5	4	4	4	4	6	6	6	6	1	99	99	4	5	99	99	99
49	0	18	17	99	99	1	17	54	0	5	5	99	99	5	6	1	1	5	5	6	6	6	6	6	6	99	99	99	4	5	99	7	99
51	0	6	6	99	99	1	4	30	0	4	3	5	2	3	4	5	5	3	2	3	2	6	6	6	5	99	99	3	4	5	99	99	99
52	1	13	9	3	2	1	6	48	1	2	2	2	2	3	3	5	5	2	2	2	2	6	6	6	6	1	99	99	99	5	99	7	99
53	0	5	4	99	99	1	4	26	0	5	2	6	2	3	1	5	2	99	99	99	99	99	99	99	99	99	99	99	99	99	99	99	99
54	0	11	11	99	99	0	11	39	0	6	4	3	3	6	6	6	4	6	3	6	4	6	6	6	4	99	99	99	99	5	6	7	99
55	0	0.5	0.5	99	99	1	99	26	0	5	2	5	2	4	3	2	1	5	2	5	2	6	6	6	5	1	99	99	4	99	99	7	99
56	1	36	39	99	6	1	99	63	1	5	6	4	4	5	5	5	5	6	6	5	5	6	6	6	6	1	2	99	4	99	99	99	99
57	1	20	23	13	2	1	17	50	1	5	4	5	4	5	4	5	5	5	4	99	99	5	4	6	6	99	2	99	99	5	99	7	99
58	1	8	11	3	2	1	3	40	0	5	5	5	5	2	4	5	5	6	6	5	5	6	6	6	6	1	99	99	4	5	99	99	99
59	0	99	99	99	99	1	99	99	0	5	2	5	2	4	2	2	2	5	2	4	2	99	99	99	99	99	99	99	99	99	99	99	99
60	0	3	3	99	99	1	3	26	0	4	2	3	2	2	2	2	2	5	4	3	2	6	6	6	5	99	2	99	4	99	99	7	99
62	0	15	15	99	99	1	8	41	0	3	1	2	1	4	1	1	1	6	1	6	1	6	6	6	5	99	99	3	4	99	99	7	99
63	0	1	1.5	99	99	1	1.5	24	0	4	1	2	1	5	5	6	6	4	1	6	5	6	6	6	6	99	2	99	4	5	99	99	99
64	0	24	24	99	99	1	24	51	0	4	3	99	99	5	3	4	4	5	3	6	4	6	6	6	5	99	99	3	4	99	99	7	99
65	0	23	13	99	99	1	7	46	0	6	3	4	3	6	6	4	3	6	2	6	4	6	6	6	6	99	99	99	4	5	99	7	99
66	0	15	15	99	99	1	12	37	0	5	4	6	5	5	5	5	5	5	5	6	6	6	6	6	6	99	2	99	4	99	99	99	8
67	1	5	5	99	99	1	3	35	1	5	5	5	5	2	2	3	2	6	6	6	6	6	6	6	6	99	2	99	4	5	99	99	99
68	0	1	1.5	99	99	0	1.5	23	0	6	2	6	3	5	1	6	2	6	1	6	1	6	2	6	5	99	99	3	4	99	99	7	99
69	1	20	20	15	5	0	15	56	0	5	2	6	2	4	2	6	4	6	3	6	5	6	3	6	6	99	99	3	4	5	99	99	99
70	0	99	18	99	99	0	17	41	0	5	3	5	4	2	6	6	6	5	3	5	3	3	2	6	5	99	99	99	4	5	99	7	99
71	0	11	11	99	99	1	99	60	0	6	4	3	3	2	2	5	3	5	2	5	3	6	6	6	2	99	99	3	4	5	99	99	99
72	0	17	17	99	99	0	12	37	0	5	3	5	3	5	4	5	5	5	4	5	5	5	5	6	5	99	99	3	99	5	99	7	99
73	0	18	17	99	99	0	17	44	0	6	5	6	5	4	3	4	3	6	5	6	5	6	6	6	6	1	99	3	99	99	99	7	99
74	0	35	35	99	99	1	99	60	0	6	3	6	3	6	6	5	1	6	3	6	3	6	6	6	6	99	99	99	4	5	99	7	99
75	1	8	8	1	1	0	1	37	0	2	2	2	2	2	2	6	6	5	4	5	5	6	6	6	6	1	99	99	4	99	99	7	99
76	1	28	28	22	4	1	15	59	0	6	5	6	5	6	5	5	4	5	4	5	4	6	5	6	6	1	99	3	4	99	99	99	99
77	0	1	0.5	99	99	0	99	36	0	6	6	2	2	6	6	4	2	6	4	6	4	6	5	6	2	99	99	3	99	5	99	7	99
80	0	23	23	99	99	0	12	46	0	6	3	6	4	2	2	5	4	6	5	6	5	6	5	6	6	99	99	3	4	5	99	99	99
81	0	2	1	99	99	1	99	99	0	6	1	4	1	4	2	5	5	6	2	6	2	6	5	6	3	99	99	3	4	5	99	99	99
82	1	23	26	18	1	0	18	54	1	2	5	2	3	6	5	6	6	2	2	4	4	5	4	6	6	99	99	99	4	5	99	7	99
83	1	8	8	3	2	1	8	33	1	5	5	5	4	5	4	3	3	6	6	6	6	6	6	6	6	99	2	99	4	5	99	99	99
84	1	29	30	24	1	0	21	58	0	5	2	2	3	4	3	4	4	4	2	4	3	4	4	6	6	99	99	99	4	5	99	7	99
85	1	7	5.5	99	99	1	1	35	0	5	3	4	2	5	5	5	5	5	5	4	3	6	6	6	6	1	99	99	4	99	99	7	99
86	1	13	13	3	2	1	11	38	0	3	1	3	1	2	2	2	1	1	1	2	1	6	4	6	6	99	99	99	4	5	99	7	99
87	0	2	2	99	99	1	99	26	0	5	2	3	3	5	5	5	1	5	3	5	4	6	5	6	4	99	99	99	4	5	6	99	99
88	1	16	18	12	2	1	12	44	1	6	5	6	5	5	5	5	5	6	6	6	6	6	5	6	6	99	99	3	4	5	99	99	99
89	0	2	2	99	99	1	0	25	0	6	4	4	4	6	6	5	2	99	99	99	99	99	99	99	99	99	99	99	99	99	99	99	99
90	0	4	4	99	99	0	1	28	0	4	2	4	2	5	3	6	4	5	1	6	5	6	6	6	6	1	99	99	4	99	99	7	99
91	1	35	35	27	2	1	27	61	0	1	1	1	1	4	5	6	6	1	1	1	1	6	6	6	6	1	99	99	4	5	99	99	99
93	1	33	33	25	2	1	18	63	0	1	1	2	2	5	5	6	5	1	1	5	2	6	5	6	6	1	99	99	4	5	99	99	99
94	0	3	3	99	99	0	3	29	0	5	6	2	2	3	3	5	3	6	6	6	5	6	6	6	6	99	99	3	4	99	99	7	99
95	0	1	1	99	99	0	1	26	0	6	2	6	4	2	2	4	3	6	2	6	4	6	6	6	6	99	99	3	99	5	99	7	99
96	1	9	12	3	2	1	9	39	0	2	1	3	2	2	5	6	6	1	1	2	2	6	6	6	6	99	99	99	4	5	6	99	99
97	0	8	8	99	99	0	8	33	0	6	1	4	5	6	2	3	1	3	3	6	6	6	6	6	6	99	99	3	4	99	99	7	99
98	1	10	12	4	2	1	10	38	0	3	2	1	2	2	2	6	6	1	2	4	4	6	6	6	6	99	99	99	4	5	99	7	99
99	0	18	16	99	99	0	16	43	0	6	2	6	4	5	3	5	1	5	2	6	3	6	5	6	5	99	99	99	4	5	99	7	99
100	0	1	1	99	99	1	1	38	0	6	4	99	99	4	1	99	1	6	5	6	6	6	6	6	6	99	99	3	4	5	99	99	99
101	0	1	1.5	99	99	0	99	23	0	4	4	5	4	4	4	4	3	4	2	4	3	6	6	6	5	1	99	3	4	99	99	99	99
102	1	6	6	99	99	1	3	32	1	2	2	2	2	3	4	2	3	3	3	3	3	6	6	6	6	1	99	99	4	5	99	99	99
103	0	45	44	41	2	1	24	66	0	5	4	99	99	5	5	99	2	4	4	6	6	6	6	6	6	1	99	99	99	5	99	7	99
104	1	27	29	19	2	1	25	53	0	4	2	4	2	5	3	6	4	4	2	99	99	6	6	5	5	99	99	99	99	5	6	7	99
106	1	38	38	32	5	0	31	64	1	6	4	4	4	5	5	4	4	6	6	6	6	6	5	6	5	1	99	99	4	5	99	99	99
107	0	4	4	99	99	0	3	27	0	4	3	4	3	99	99	99	99	99	99	99	99	99	99	99	99	99	99	99	99	99	99	99	99
108	0	6	6.5	99	99	0	1	29	0	6	5	99	5	2	3	5	4	1	99	6	5	6	6	99	6	99	99	99	4	5	99	7	99
110	1	29	29	20	2	1	17	61	0	3	2	3	1	99	99	99	99	99	99	99	99	99	99	99	99	99	99	99	99	99	99	99	99
111	1	99	1.5	99	99	1	0.5	28	1	2	1	3	3	5	5	4	4	99	99	99	99	99	99	99	99	99	99	99	99	99	99	99	99
112	1	13	11	6	2	1	5	40	0	5	6	4	6	2	2	2	2	2	1	4	2	6	6	6	2	1	99	99	4	5	99	99	99
113	1	22	21	10	1	0	10	48	1	2	1	2	1	4	2	4	2	2	1	2	1	5	6	6	5	1	2	99	4	99	99	99	99
114	0	2	2	99	99	1	2	28	0	5	1	5	1	4	3	3	1	6	3	6	2	6	6	6	6	99	99	99	4	5	99	7	99
115	1	0.5	2	99	99	1	1	27	0	4	1	4	2	4	3	2	1	5	2	6	4	6	6	6	6	99	99	99	4	5	99	7	99
116	0	2	2	99	99	0	2	25	0	5	3	6	6	2	4	5	5	99	99	99	99	99	99	99	99	99	99	99	99	99	99	99	99
117	0	17	17	7	1	0	10	40	0	6	2	5	4	3	3	5	4	6	5	6	5	6	6	6	6	99	99	99	4	5	99	7	99
118	0	1	1	99	99	0	1	23	0	4	2	5	2	4	3	5	3	6	3	6	3	6	5	6	2	99	99	3	4	99	99	7	99
119	1	30	30	24	2	1	23	59	1	3	3	3	4	4	5	3	4	2	2	3	4	6	5	5	5	1	99	99	4	5	99	99	99
120	1	34	36	27	1	0	15	61	0	6	4	6	4	3	3	6	6	4	4	6	5	6	6	6	6	1	99	99	4	5	99	99	99
121	0	32	32	17	1	0	19	64	0	6	6	5	4	5	4	6	6	6	6	6	5	6	6	6	6	99	99	99	4	5	99	7	99
122	0	5	5	99	99	0	5	45	0	6	4	6	5	5	6	6	2	6	6	6	6	6	6	6	4	99	2	99	4	99	99	7	99
123	1	16	18	9	1	0	4	47	1	4	2	4	2	5	5	5	5	3	2	3	2	6	6	6	6	1	99	3	99	99	99	7	99
124	0	11	11	99	99	1	1	48	0	5	3	5	3	4	4	3	3	5	3	5	3	6	6	6	5	99	99	3	4	99	99	7	99
125	1	31	31	25	1	0	14	59	1	4	4	5	5	4	4	4	4	4	4	5	5	6	5	6	6	1	99	99	4	99	99	7	99
126	1	2	4	99	99	1	2.5	45	0	4	2	5	2	3	4	6	2	4	2	5	2	6	5	6	5	1	99	99	4	99	99	7	99
127	0	9	8	99	99	1	1	35	0	6	4	3	2	1	1	5	4	6	3	3	3	6	6	6	6	99	99	3	4	5	99	99	99
128	1	10	10	5	2	1	10	46	1	6	3	6	3	5	3	6	1	4	4	4	4	6	6	6	5	99	2	3	99	5	99	99	99
130	1	29	32	25	2	1	29	56	1	3	4	5	5	5	4	6	6	5	4	5	5	6	6	6	5	1	99	99	99	5	99	7	99
131	1	12	14	5	2	1	12	41	0	2	2	2	2	2	3	6	6	1	1	2	2	6	6	6	6	99	2	99	4	99	99	7	99
132	1	12	14	5	2	1	10	40	1	3	5	2	3	6	6	4	6	1	1	1	2	6	4	6	5	1	99	3	99	5	99	99	99
133	1	33	35	28	2	1	33	62	1	2	2	3	3	3	3	2	2	2	2	3	3	5	5	5	6	1	99	99	4	99	99	7	99
134	1	30	30	24	2	1	25	59	1	2	2	2	2	2	2	99	99	2	2	2	2	6	6	5	5	1	99	99	4	5	99	99	99
135	1	13	15	99	7	1	6	46	0	2	1	2	2	3	3	1	1	2	2	2	2	6	6	6	6	1	99	99	99	5	99	7	99
136	0	5	5	99	99	0	4	32	0	4	3	3	2	1	1	2	2	6	4	6	5	6	6	6	6	1	2	99	4	99	99	99	99
137	0	5	5	99	99	0	99	45	0	5	3	5	3	2	2	4	4	5	3	5	3	6	5	6	6	99	99	3	99	5	99	7	99
138	0	1	1.5	99	99	0	1.5	29	0	5	2	4	2	2	4	6	2	99	99	3	2	6	6	6	6	99	2	99	4	99	99	7	99
139	0	2	2	99	99	0	2	25	0	6	2	6	2	6	4	6	1	6	3	6	3	6	6	6	6	99	2	99	4	99	99	7	99
140	0	6	7	0.5	8	0	7	49	0	6	4	6	4	3	3	6	3	6	4	6	4	6	4	6	4	1	99	3	4	99	99	99	99
141	0	9	9	99	99	0	1	53	0	6	4	5	4	3	1	3	1	6	5	6	5	6	6	6	6	99	99	3	4	99	99	7	99
142	1	8	9.5	0.5	1	0	3	35	0	4	2	4	2	5	5	4	3	3	2	4	3	6	5	6	6	1	99	99	4	99	99	7	99
143	0	5	5	99	99	1	5	29	0	4	1	4	1	5	5	6	2	2	2	5	2	6	6	6	6	1	99	99	4	99	99	7	99
144	0	6	6	1	2	0	1	28	0	6	4	5	4	4	2	6	3	6	6	6	6	6	6	6	5	99	99	3	4	99	99	7	99
145	0	14	14	99	99	0	14	42	0	6	5	5	4	4	4	4	3	6	3	5	3	6	6	6	6	99	99	3	4	5	99	99	99
146	1	15	18	10	5	0	15	43	1	2	2	2	2	4	3	3	3	2	2	2	2	6	6	6	6	1	99	99	4	99	99	99	99
147	1	20	20	14	2	0	13	50	1	1	1	1	1	1	1	6	6	4	3	5	5	6	6	6	6	99	99	99	4	5	99	7	99
149	1	10	12	4	2	1	10	38	0	1	2	1	2	2	2	5	5	2	1	3	2	6	6	6	6	1	99	99	4	99	99	7	99
150	1	14	18	7	2	1	7	46	0	4	2	2	2	4	4	2	1	4	3	4	3	6	6	6	6	99	2	99	4	99	99	7	99
151	0	14	14	99	99	0	14	50	0	4	3	6	5	4	5	5	3	99	99	99	99	99	99	99	99	99	99	99	99	99	99	99	99
152	0	45	44	42	2	1	23	66	0	5	5	6	6		4	6	4	5	4	99	99	6	6	6	6	1	99	99	4	99	99	7	99
153	1	28	28	20	4	1	12	61	0	4	2	4	2	3	1	3	1	4	3	4	3	6	4	6	5	1	99	99	4	99	99	7	99
155	1	10	12	3	1	0	5	39	1	1	3	5	5	2	4	2	4	1	3	6	5	4	4	6	6	99	99	99	4	5	99	99	8
156	1	11	11	99	2	1	11	51	0	6	2	4	2	4	2	3	2	5	2	4	2	99	99	6	5	99	2	99	4	5	99	99	99
157	1	11	9	1	1	0	1.5	40	0	5	5	6	1	6	6	6	6	3	3	6	6	6	6	6	6	1	99	99	4	5	99	99	99
158	1	39	41	34	1	0	30	67	0	5	2	5	4	3	3	5	5	5	4	5	4	6	6	6	5	99	99	99	4	5	99	7	99
159	1	38	38	33	2	1	33	65	1	1	1	1	6	1	1	1	1	1	1	1	1	1	1	1	6	99	99	99	4	5	99	7	99
160	1	7	6	99	99	1	3	35	0	3	2	3	2	5	5	2	2	3	1	2	2	6	5	6	6	1	99	99	4	5	99	99	99
161	0	6	6	99	99	0	4.5	29	0	6	5	6	4	3	3	5	5	6	6	6	6	6	6	6	6	99	2	99	4	5	99	99	99
162	0	4	4.5	99	99	0	4.5	27	0	4	4	5	4	5	6	5	5	5	5	6	5	6	6	6	4	99	99	99	4	5	99	7	99
163	1	0.5	1	99	99	1	99	27	0	2	1	3	1	5	5	3	4	2	1	4	1	6	6	6	6	99	99	99	4	5	99	7	99
164	1	35	38	30	1	0	30	62	1	3	5	4	4	6	2	4	3	2	4	5	2	4	3	6	6	99	99	99	99	5	99	7	99
165	1	14	14	6	2	1	6	47	1	3	2	4	5	4	4	2	2	2	2	5	4	6	5	6	6	1	99	99	4	5	99	99	99
166	1	3	3	99	99	1	3	42	1	4	3	2	1	4	4	4	2	2	2	2	2	6	5	6	6	99	99	99	4	5	99	7	99
167	1	16	18	6	5	1	3.5	42	0	2	2	1	2	3	6	4	6	1	1	1	2	6	6	6	6	1	2	99	4	99	99	99	99
168	1	12	12	2	2	1	2	40	1	2	2	3	4	2	3	3	3	2	2	2	3	6	6	5	5	99	99	99	4	5	99	7	99
170	0	28	28	99	99	0	1.5	53	0	2	2	2	2	1	1	2	1	3	1	2	2	6	5	6	5	99	99	99	4	5	99	7	99
171	0	24	24	99	99	0	5	44	0	4	2	4	2	5	3	99	2	1	1	3	2	6	6	6	5	99	99	99	4	5	6	99	99
172	0	3	3	99	99	0	3	28	0	6	5	5	5	4	3	4	3	6	6	6	6	6	6	6	5	99	99	3	4	5	99	99	99
174	0	4	4	99	99	1	4	27	0	4	2	3	2	3	3	3	3	3	3	5	5	6	5	6	5	1	99	3	4	99	99	99	99
177	0	5	4	99	99	1	2	33	0	5	2	5	3	2	3	5	4	5	2	6	5	6	6	6	5	1	99	99	4	99	99	7	99
178	1	6	5	99	99	1	2	31	1	3	3	4	4	3	4	2	2	2	5	5	5	6	5	6	6	1	99	99	4	5	99	99	99
179	0	2	2.5	99	99	0	1.5	25	0	6	1	6	1	6	1	6	1	99	99	99	99	99	99	99	99	99	99	99	99	99	99	99	99
180	0	0.5	0.5	99	99	0	0.5	24	0	5	2	5	2	6	6	6	6	6	5	6	3	6	6	6	6	99	99	99	4	5	99	7	99
181	1	7	5	99	99	1	5	99	0	5	4	5	3	4	4	2	2	5	3	6	4	5	5	6	5	99	99	99	4	5	99	7	99
182	0	4	2	99	99	0	2	27	0	6	1	4	4	3	3	5	4	4	4	5	5	6	6	6	6	99	99	99	4	5	99	7	99
184	1	6	8	0.5	1	0	6	30	0	3	6	3	6	4	6	3	6	4	6	5	6	6	6	6	6	99	99	3	4	5	99	99	99
185	1	20	25	17	1	0	15	50	1	4	4	5	5	5	5	3	3	4	4	5	5	6	6	6	6	1	99	99	99	5	99	7	99
186	0	5	5	99	1	0	4	38	0	6	5	6	2	6	4	6	2	6	4	6	4	6	5	6	6	1	99	99	4	5	99	99	99
187	0	3	3	99	99	0	3	25	0	5	2	6	2	5	4	4	3	5	2	6	2	6	5	6	6	99	99	99	4	5	99	7	99
188	0	99	99	99	99	0	99	99	99	5	2	2	1	6	2	6	3	6	3	1	2	6	2	6	3	99	99	3	4	99	99	7	99
189	0	12	9	99	99	1	8	37	0	6	3	6	4	5	5	5	5	6	6	6	5	6	6	6	6	99	2	3	4	99	99	99	99
191	0	28	17	99	99	0	16	49	0	6	3	5	3	4	2	4	1	4	2	5	4	6	6	6	5	99	99	99	4	5	99	7	99
192	0	1	1.5	99	99	0	1.5	26	1	6	4	6	2	5	6	4	2	6	6	6	2	6	6	6	2	99	99	99	4	5	99	7	99
193	0	1	1	99	99	0	1	26	1	5	3	5	2	4	4	5	4	5	3	5	3	6	5	6	6	1	99	99	4	5	99	99	99
195	0	2	2	99	99	1	1.5	26	0	6	2	6	1	2	2	4	1	6	2	6	1	6	2	6	4	99	2	3	99	99	99	7	99
196	0	16	15.5	12	3	0	2	39	0	6	6	6	6	5	6	4	2	6	6	6	6	6	6	6	6	99	2	3	99	99	99	99	8
197	0	26	26	99	99	0	17	48	0	6	4	5	3	2	3	4	1	4	6	6	5	6	6	6	3	99	99	99	4	5	99	7	99
198	0	18	17	99	99	0	16	42	0	6	3	6	4	6	4	6	2	6	4	6	6	6	4	6	5	99	99	99	4	5	99	7	99
199	0	3	3	99	99	1	2	46	0	5	3	6	3	5	5	4	2	6	2	6	2	6	5	6	5	1	99	99	4	5	99	99	99
200	1	27	27	22	1	0	17	55	1	2	2	2	2	5	4	3	2	2	2	2	2	6	5	6	6	99	99	99	4	5	99	7	99
201	1	8	8	3	1	0	1.5	36	1	6	3	6	4	5	4	3	2	6	5	5	3	6	6	6	6	99	99	3	4	5	99	99	99
202	0	0.5	0.5	99	99	1	0.5	22	0	5	4	4	4	6	6	5	6	6	6	6	6	6	6	6	6	99	99	3	4	5	99	99	99
203	0	4	4	99	99	1	4	27	0	6	1	5	1	3	3	4	3	6	4	6	5	6	6	6	6	99	99	99	4	5	99	7	99
205	0	1	1.5	99	99	1	99	24	1	6	5	99	4	5	4	5	1	6	5	5	4	6	4	6	5	99	2	99	4	5	99	99	99
206	0	2	2	99	99	1	2	29	0	5	1	4	2	4	2	3	3	5	2	5	4	6	4	6	3	99	99	99	4	5	99	7	99
207	0	6	6	99	99	1	5	29	0	6	4	5	4	5	6	3	2	4	3	4	3	6	6	6	6	1	99	99	4	99	99	7	99
209	0	23	23	23	2	1	20	46	0	6	3	6	3	99	99	6	6	6	3	6	4	6	6	6	5	99	99	99	4	5	6	99	99
212	0	12	12	7	2	1	8	56	0	5	3	3	2	2	2	4	2	5	2	3	1	6	6	6	6	99	99	99	4	99	99	99	99
213	0	2	2.5	99	99	0	99	26	0	3	2	4	3	4	4	5	5	4	2	4	2	6	5	6	6	1	99	99	4	99	99	7	99
214	0	11	11	99	99	0	11	35	1	2	2	2	2	1	1	2	2	6	3	6	4	6	6	6	5	99	99	3	4	99	99	7	99
216	0	1	1	99	99	1	99	99	0	3	4	2	5	2	2	6	2	2	4	2	5	6	6	6	6	99	99	99	4	5	99	7	99
217	0	5	5	99	99	1	99	49	0	1	1	1	3	6	6	6	6	1	1	1	1	6	6	6	6	99	99	99	4	5	99	7	99
219	0	10	10	99	99	1	2	34	0	4	2	6	4	4	3	4	2	6	3	6	2	6	4	6	4	99	99	3	99	5	99	7	99
220	0	24	22	99	99	1	24	50	0	4	3	4	3	2	2	1	2	4	4	5	5	6	6	6	6	99	99	99	4	5	99	7	99
221	0	8	8	99	99	1	7	41	0	5	3	5	2	5	5	4	4	5	5	6	5	6	6	6	6	99	99	3	4	99	99	7	99
222	0	1	1	99	99	1	1	32	0	6	3	4	3	3	2	4	2	6	4	6	4	6	6	6	5	99	99	3	4	99	99	7	99
223	0	43	42	99	99	1	15	64	0	5	2	2	3	3	1	4	4	3	2	4	4	6	6	6	6	99	99	3	4	99	99	7	99
224	0	1	1	99	99	0	1	25	0	6	3	2	2	2	2	5	6	6	4	4	3	6	6	6	5	99	99	3	4	5	99	99	99
225	0	5	5	99	99	0	5	44	0	6	5	6	2	4	2	4	1	6	2	6	5	6	5	6	6	99	99	99	4	99	6	7	99
226	0	6	6	1	2	1	1	28	0	4	1	2	1	2	2	2	1	5	2	6	2	6	6	6	5	99	99	99	4	5	99	7	99
227	0	21	21	99	99	1	9	42	0	4	1	5	1	1	1	5	4	1	1	5	2	6	6	6	5	99	99	99	4	5	99	7	99
229	0	8	8	99	99	0	99	45	0	6	5	6	6	5	4	4	3	6	5	6	6	6	6	6	6	99	99	99	4	5	99	7	99
230	0	3	3	99	99	1	2	27	0	6	6	6	6	3	2	4	2	6	2	6	2	6	5	6	6	99	2	99	4	99	99	7	99
231	0	5	5	99	99	0	99	34	0	5	2	4	2	4	1	4	1	5	2	5	3	5	2	6	6	99	99	3	4	5	99	99	99
232	0	16	16	14	3	0	16	39	0	5	4	6	4	2	3	4	2	6	4	6	5	6	5	6	6	99	99	99	4	5	6	99	99
233	0	14	14	4	2	1	4	46	0	3	1	3	1	6	5	4	1	3	1	3	1	6	6	6	5	99	99	99	4	5	99	7	99
234	0	0.5	0.5	99	99	1	99	24	0	4	2	4	2	6	6	5	1	5	1	5	1	6	6	6	6	99	99	99	4	5	99	99	99
235	0	38	38	99	99	0	33	64	0	3	1	4	4	1	1	4	4	3	1	6	5	6	6	6	6	99	99	99	4	5	99	7	99
236	0	6	6	99	99	1	99	52	0	4	2	4	2	2	1	2	2	2	2	5	2	6	99	6	5	99	99	3	4	99	99	7	99
237	0	9	7	99	99	1	2	37	0	4	2	4	3	3	2	2	2	1	2	5	3	6	2	6	5	99	99	3	4	99	99	7	99
238	0	3	2	99	99	1	99	26	0	6	3	5	3	2	1	2	2	4		5	4	6	6	6	6	1	99	99	4	5	99	7	99
239	0	4	4	99	99	1	99	25	0	6	6	6	6	5	5	5	5	6	6	6	6	6	6	6	6	99	99	99	4	99	99	99	99
240	0	25	25	9	1	0	18	47	0	6	2	6	4	3	1	4	1	5	2	5	3	6	6	6	6	99	99	99	4	5	99	7	99
241	0	12	12	99	99	1	99	36	0	6	1	6	1	5	1	5	2	6	3	6	3	6	4	6	6	99	99	3	4	5	99	99	99
242	0	6	6.5	99	99	0	99	41	0	5	4	5	5	6	3	5	5	6	5	6	5	6	4	6	3	99	99	3	4	5	99	99	99
243	0	6	6	99	99	1	1.5	28	0	6	4	5	4	5	5	5	5	6	6	6	6	6	6	6	5	99	99	99	4	5	6	99	99
244	0	15	15	99	99	1	15	52	0	3	3	3	3	5	4	4	3	3	3	4	4	6	6	6	5	99	99	3	4	5	99	99	99
245	0	4	4	0.5	2	1	4	26	0	2	1	1	1	6	4	5	2	6	3	6	3	6	5	6	5	1	99	99	4	99	99	7	99
246	0	1	1	99	99	1	99	37	0	6	4	3	2	5	2	5	1	6	6	6	3	6	6	6	6	99	99	3	4	5	99	99	99
247	0	45	43	41	6	1	24	66	0	6	6	6	6	4	4	6	3	6	5	6	6	6	6	6	5	99	99	99	4	5	99	7	99
248	0	12	12	99	99	1	0	50	0	4	5	6	6	1	1	99	5	4	4	6	6	6	5	6	5	99	99	3	99	5	99	99	99
249	0	19	17	99	99	1	13	56	0	5	2	6	5	1	3	4	4	5	2	6	5	6	6	6	6	99	99	3	4	5	99	99	99
